# Supplementary material for: Supramolecular Multiple Stimuli-Responsive Conductive Hydrogel for Flexible Sensing
Source: Gels. 2026 May 2;12(5):392. doi: 10.3390/gels12050392 (PMC13205947; doi:10.3390/gels12050392)
Supplement: Supplementary file 1 [file gels-12-00392-s001.zip]

Archive with 2 entries (2 files):
- Movie S1.avi
- supporting information.pdf
